# Supplementary material for: Diagnostic Utility of Monocyte Distribution Width for Early Sepsis Detection in Cancer-Enriched Emergency Cohort
Source: J Clin Med. 2025 Nov 14;14(22):8089. doi: 10.3390/jcm14228089 (PMC12653850; doi:10.3390/jcm14228089)
Supplement: Supplementary file 1 [file jcm-14-08089-s001.zip]

Archive with 1 entries (1 files):
- jcm-3969515-supplementary.pdf
